# Supplementary material for: Identification and diagnostic potential of pyroptosis-related genes in endometriosis: A novel bioinformatics analysis and validation
Source: PLoS One. 2026 Jun 9;21(6):e0350751. doi: 10.1371/journal.pone.0350751 (PMC13249155; doi:10.1371/journal.pone.0350751)
Supplement: S1 Table — A comprehensive list of pyroptosis-related genes was compiled from the GeneCards database and the Gene Set Enrichment Analysis (GSEA) database. Following the merging and removal of duplicate entries, a final set of 338 unique pyroptosis-related genes was established. (XLSX) [file pone.0350751.s001.xlsx]

## Sheet: TableS1 Pyroptosis-Related Gene
Gene Symbol	Description	Category
BAK1	BCL2 Antagonist/Killer 1	Protein Coding
BAX	BCL2 Associated X, Apoptosis Regulator	Protein Coding
CASP1	Caspase 1	Protein Coding
CASP3	Caspase 3	Protein Coding
CASP4	Caspase 4	Protein Coding
CASP5	Caspase 5	Protein Coding
CHMP2A	Charged Multivesicular Body Protein 2A	Protein Coding
CHMP2B	Charged Multivesicular Body Protein 2B	Protein Coding
CHMP3	Charged Multivesicular Body Protein 3	Protein Coding
CHMP4A	Charged Multivesicular Body Protein 4A	Protein Coding
CHMP4B	Charged Multivesicular Body Protein 4B	Protein Coding
CHMP4C	Charged Multivesicular Body Protein 4C	Protein Coding
CHMP6	Charged Multivesicular Body Protein 6	Protein Coding
CHMP7	Charged Multivesicular Body Protein 7	Protein Coding
CYCS	Cytochrome C, Somatic	Protein Coding
ELANE	Elastase, Neutrophil Expressed	Protein Coding
GSDMD	Gasdermin D	Protein Coding
GSDME	Gasdermin E	Protein Coding
GZMB	Granzyme B	Protein Coding
HMGB1	High Mobility Group Box 1	Protein Coding
IL18	Interleukin 18	Protein Coding
IL1A	Interleukin 1 Alpha	Protein Coding
IL1B	Interleukin 1 Beta	Protein Coding
IRF1	Interferon Regulatory Factor 1	Protein Coding
IRF2	Interferon Regulatory Factor 2	Protein Coding
TP53	Tumor Protein P53	Protein Coding
TP63	Tumor Protein P63	Protein Coding
NLRP3	NLR Family Pyrin Domain Containing 3	Protein Coding
GSDMB	Gasdermin B	Protein Coding
GSDMC	Gasdermin C	Protein Coding
NLRP1	NLR Family Pyrin Domain Containing 1	Protein Coding
GSDMA	Gasdermin A	Protein Coding
AIM2	Absent In Melanoma 2	Protein Coding
CARD8	Caspase Recruitment Domain Family Member 8	Protein Coding
CASP8	Caspase 8	Protein Coding
GZMA	Granzyme A	Protein Coding
PYCARD	PYD And CARD Domain Containing	Protein Coding
DPP9	Dipeptidyl Peptidase 9	Protein Coding
ZBP1	Z-DNA Binding Protein 1	Protein Coding
NLRC4	NLR Family CARD Domain Containing 4	Protein Coding
DPP8	Dipeptidyl Peptidase 8	Protein Coding
CASP6	Caspase 6	Protein Coding
TRIM24	Tripartite Motif Containing 24	Protein Coding
NAIP	NLR Family Apoptosis Inhibitory Protein	Protein Coding
MEFV	MEFV Innate Immuity Regulator, Pyrin	Protein Coding
DHX9	DExH-Box Helicase 9	Protein Coding
NLRP9	NLR Family Pyrin Domain Containing 9	Protein Coding
STAT3	Signal Transducer And Activator Of Transcription 3	Protein Coding
SIRT1	Sirtuin 1	Protein Coding
APIP	APAF1 Interacting Protein	Protein Coding
CTSG	Cathepsin G	Protein Coding
NEK7	NIMA Related Kinase 7	Protein Coding
TREM2	Triggering Receptor Expressed On Myeloid Cells 2	Protein Coding
FOXO3	Forkhead Box O3	Protein Coding
NFE2L2	NFE2 Like BZIP Transcription Factor 2	Protein Coding
TXNIP	Thioredoxin Interacting Protein	Protein Coding
DDX3X	DEAD-Box Helicase 3 X-Linked	Protein Coding
FOXP3	Forkhead Box P3	Protein Coding
SESN2	Sestrin 2	Protein Coding
TNF	Tumor Necrosis Factor	Protein Coding
GBP1	Guanylate Binding Protein 1	Protein Coding
FMR1	Fragile X Messenger Ribonucleoprotein 1	Protein Coding
UBR2	Ubiquitin Protein Ligase E3 Component N-Recognin 2	Protein Coding
CPTP	Ceramide-1-Phosphate Transfer Protein	Protein Coding
GJA1	Gap Junction Protein Alpha 1	Protein Coding
SNIP1	Smad Nuclear Interacting Protein 1	Protein Coding
PRDM1	PR/SET Domain 1	Protein Coding
PCSK9	Proprotein Convertase Subtilisin/Kexin Type 9	Protein Coding
VDR	Vitamin D Receptor	Protein Coding
BRD4	Bromodomain Containing 4	Protein Coding
AGER	Advanced Glycosylation End-Product Specific Receptor	Protein Coding
IKBKE	Inhibitor Of Nuclear Factor Kappa B Kinase Subunit Epsilon	Protein Coding
PKM	Pyruvate Kinase M1/2	Protein Coding
KIF23	Kinesin Family Member 23	Protein Coding
IFI16	Interferon Gamma Inducible Protein 16	Protein Coding
CRTAC1	Cartilage Acidic Protein 1	Protein Coding
SEZ6L2	Seizure Related 6 Homolog Like 2	Protein Coding
SMIM1	Small Integral Membrane Protein 1 (Vel Blood Group)	Protein Coding
TET2	Tet Methylcytosine Dioxygenase 2	Protein Coding
TRAF6	TNF Receptor Associated Factor 6	Protein Coding
CTSV	Cathepsin V	Protein Coding
UTS2	Urotensin 2	Protein Coding
ZNF532	Zinc Finger Protein 532	Protein Coding
MLKL	Mixed Lineage Kinase Domain Like Pseudokinase	Protein Coding
PTPN11	Protein Tyrosine Phosphatase Non-Receptor Type 11	Protein Coding
MAPK14	Mitogen-Activated Protein Kinase 14	Protein Coding
NFKB1	Nuclear Factor Kappa B Subunit 1	Protein Coding
APOE	Apolipoprotein E	Protein Coding
ANXA1	Annexin A1	Protein Coding
SDHB	Succinate Dehydrogenase Complex Iron Sulfur Subunit B	Protein Coding
P2RX7	Purinergic Receptor P2X 7	Protein Coding
EEF2K	Eukaryotic Elongation Factor 2 Kinase	Protein Coding
FPR2	Formyl Peptide Receptor 2	Protein Coding
HTRA1	HtrA Serine Peptidase 1	Protein Coding
PAK2	P21 (RAC1) Activated Kinase 2	Protein Coding
NDUFA13	NADH:Ubiquinone Oxidoreductase Subunit A13	Protein Coding
CD274	CD274 Molecule	Protein Coding
SETD7	SET Domain Containing 7, Histone Lysine Methyltransferase	Protein Coding
FGF21	Fibroblast Growth Factor 21	Protein Coding
MMP1	Matrix Metallopeptidase 1	Protein Coding
IKZF1	IKAROS Family Zinc Finger 1	Protein Coding
BSG	Basigin (Ok Blood Group)	Protein Coding
CEBPB	CCAAT Enhancer Binding Protein Beta	Protein Coding
TFAM	Transcription Factor A, Mitochondrial	Protein Coding
PGF	Placental Growth Factor	Protein Coding
TRIM21	Tripartite Motif Containing 21	Protein Coding
CEP55	Centrosomal Protein 55	Protein Coding
CXCL8	C-X-C Motif Chemokine Ligand 8	Protein Coding
NLRX1	NLR Family Member X1	Protein Coding
SLC16A4	Solute Carrier Family 16 Member 4	Protein Coding
USF2	Upstream Transcription Factor 2, C-Fos Interacting	Protein Coding
IL32	Interleukin 32	Protein Coding
PIF1	PIF1 5'-To-3' DNA Helicase	Protein Coding
SLC30A7	Solute Carrier Family 30 Member 7	Protein Coding
CHRFAM7A	CHRNA7 (Exons 5-10) And FAM7A (Exons A-E) Fusion	Protein Coding
MALT1	MALT1 Paracaspase	Protein Coding
TLR2	Toll Like Receptor 2	Protein Coding
ICAM1	Intercellular Adhesion Molecule 1	Protein Coding
STK4	Serine/Threonine Kinase 4	Protein Coding
GSK3B	Glycogen Synthase Kinase 3 Beta	Protein Coding
PTGS2	Prostaglandin-Endoperoxide Synthase 2	Protein Coding
MST1	Macrophage Stimulating 1	Protein Coding
PRF1	Perforin 1	Protein Coding
PRMT5	Protein Arginine Methyltransferase 5	Protein Coding
VTN	Vitronectin	Protein Coding
ELAVL1	ELAV Like RNA Binding Protein 1	Protein Coding
MPEG1	Macrophage Expressed 1	Protein Coding
STING1	Stimulator Of Interferon Response CGAMP Interactor 1	Protein Coding
ABL1	ABL Proto-Oncogene 1, Non-Receptor Tyrosine Kinase	Protein Coding
EPHA2	EPH Receptor A2	Protein Coding
HDAC6	Histone Deacetylase 6	Protein Coding
PPARG	Peroxisome Proliferator Activated Receptor Gamma	Protein Coding
TLR3	Toll Like Receptor 3	Protein Coding
SQSTM1	Sequestosome 1	Protein Coding
CDK9	Cyclin Dependent Kinase 9	Protein Coding
IRF3	Interferon Regulatory Factor 3	Protein Coding
UCP1	Uncoupling Protein 1	Protein Coding
TREM1	Triggering Receptor Expressed On Myeloid Cells 1	Protein Coding
TSLP	Thymic Stromal Lymphopoietin	Protein Coding
ZDHHC1	Zinc Finger DHHC-Type Containing 1	Protein Coding
PTEN	Phosphatase And Tensin Homolog	Protein Coding
DRD2	Dopamine Receptor D2	Protein Coding
ADORA1	Adenosine A1 Receptor	Protein Coding
ADORA2B	Adenosine A2b Receptor	Protein Coding
ADORA2A	Adenosine A2a Receptor	Protein Coding
ADORA3	Adenosine A3 Receptor	Protein Coding
OSM	Oncostatin M	Protein Coding
METTL3	Methyltransferase 3, N6-Adenosine-Methyltransferase Complex Catalytic Subunit	Protein Coding
PECAM1	Platelet And Endothelial Cell Adhesion Molecule 1	Protein Coding
METTL14	Methyltransferase 14, N6-Adenosine-Methyltransferase Subunit	Protein Coding
TRIM31	Tripartite Motif Containing 31	Protein Coding
CAMP	Cathelicidin Antimicrobial Peptide	Protein Coding
NLRP6	NLR Family Pyrin Domain Containing 6	Protein Coding
MRE11	MRE11 Homolog, Double Strand Break Repair Nuclease	Protein Coding
FNDC4	Fibronectin Type III Domain Containing 4	Protein Coding
FNDC5	Fibronectin Type III Domain Containing 5	Protein Coding
MAP3K7	Mitogen-Activated Protein Kinase Kinase Kinase 7	Protein Coding
PARP1	Poly(ADP-Ribose) Polymerase 1	Protein Coding
USP8	Ubiquitin Specific Peptidase 8	Protein Coding
PRKN	Parkin RBR E3 Ubiquitin Protein Ligase	Protein Coding
GBP5	Guanylate Binding Protein 5	Protein Coding
NR1H2	Nuclear Receptor Subfamily 1 Group H Member 2	Protein Coding
MKI67	Marker Of Proliferation Ki-67	Protein Coding
USP47	Ubiquitin Specific Peptidase 47	Protein Coding
TCEA3	Transcription Elongation Factor A3	Protein Coding
IL36G	Interleukin 36 Gamma	Protein Coding
IL36B	Interleukin 36 Beta	Protein Coding
PRTN3	Proteinase 3	Protein Coding
SERPINB1	Serpin Family B Member 1	Protein Coding
DUOX1	Dual Oxidase 1	Protein Coding
APOL1	Apolipoprotein L1	Protein Coding
NLRP7	NLR Family Pyrin Domain Containing 7	Protein Coding
ANO6	Anoctamin 6	Protein Coding
BNIP3	BCL2 Interacting Protein 3	Protein Coding
FADD	Fas Associated Via Death Domain	Protein Coding
VCAM1	Vascular Cell Adhesion Molecule 1	Protein Coding
EZH2	Enhancer Of Zeste 2 Polycomb Repressive Complex 2 Subunit	Protein Coding
DNMT1	DNA Methyltransferase 1	Protein Coding
DNMT3A	DNA Methyltransferase 3 Alpha	Protein Coding
DNMT3B	DNA Methyltransferase 3 Beta	Protein Coding
POLA1	DNA Polymerase Alpha 1, Catalytic Subunit	Protein Coding
EED	Embryonic Ectoderm Development	Protein Coding
PRIM1	DNA Primase Subunit 1	Protein Coding
RBBP4	RB Binding Protein 4, Chromatin Remodeling Factor	Protein Coding
RBBP7	RB Binding Protein 7, Chromatin Remodeling Factor	Protein Coding
SUZ12	SUZ12 Polycomb Repressive Complex 2 Subunit	Protein Coding
POLA2	DNA Polymerase Alpha 2, Accessory Subunit	Protein Coding
PRIM2	DNA Primase Subunit 2	Protein Coding
H2AX	H2A.X Variant Histone	Protein Coding
H3-3A	H3.3 Histone A	Protein Coding
H3-3B	H3.3 Histone B	Protein Coding
H3C1	H3 Clustered Histone 1	Protein Coding
H2AC20	H2A Clustered Histone 20	Protein Coding
H2AZ1	H2A.Z Variant Histone 1	Protein Coding
H2BC21	H2B Clustered Histone 21	Protein Coding
H4-16	H4 Histone 16	Protein Coding
H4C1	H4 Clustered Histone 1	Protein Coding
H2BC4	H2B Clustered Histone 4	Protein Coding
H3C2	H3 Clustered Histone 2	Protein Coding
H3C3	H3 Clustered Histone 3	Protein Coding
H4C2	H4 Clustered Histone 2	Protein Coding
H2AC4	H2A Clustered Histone 4	Protein Coding
H2BC5	H2B Clustered Histone 5	Protein Coding
H3C12	H3 Clustered Histone 12	Protein Coding
H3C4	H3 Clustered Histone 4	Protein Coding
H4C11	H4 Clustered Histone 11	Protein Coding
H4C3	H4 Clustered Histone 3	Protein Coding
H4C8	H4 Clustered Histone 8	Protein Coding
H4C9	H4 Clustered Histone 9	Protein Coding
H2BC12	H2B Clustered Histone 12	Protein Coding
H2BC14	H2B Clustered Histone 14	Protein Coding
H2BC9	H2B Clustered Histone 9	Protein Coding
H3C10	H3 Clustered Histone 10	Protein Coding
H3C14	H3 Clustered Histone 14	Protein Coding
H4C12	H4 Clustered Histone 12	Protein Coding
H4C14	H4 Clustered Histone 14	Protein Coding
H4C5	H4 Clustered Histone 5	Protein Coding
H2AC14	H2A Clustered Histone 14	Protein Coding
H2AC18	H2A Clustered Histone 18	Protein Coding
H2AC6	H2A Clustered Histone 6	Protein Coding
H2AC7	H2A Clustered Histone 7	Protein Coding
H2AJ	H2A.J Histone	Protein Coding
H2AZ2	H2A.Z Variant Histone 2	Protein Coding
H2BC1	H2B Clustered Histone 1	Protein Coding
H2BC10	H2B Clustered Histone 10	Protein Coding
H2BC11	H2B Clustered Histone 11	Protein Coding
H2BC13	H2B Clustered Histone 13	Protein Coding
H2BC3	H2B Clustered Histone 3	Protein Coding
H2BC6	H2B Clustered Histone 6	Protein Coding
H3C11	H3 Clustered Histone 11	Protein Coding
H3C6	H3 Clustered Histone 6	Protein Coding
H3C7	H3 Clustered Histone 7	Protein Coding
H3C8	H3 Clustered Histone 8	Protein Coding
H4C13	H4 Clustered Histone 13	Protein Coding
H4C4	H4 Clustered Histone 4	Protein Coding
H4C6	H4 Clustered Histone 6	Protein Coding
H2AC8	H2A Clustered Histone 8	Protein Coding
H2BC15	H2B Clustered Histone 15	Protein Coding
H2BC17	H2B Clustered Histone 17	Protein Coding
H2BC7	H2B Clustered Histone 7	Protein Coding
H2BC8	H2B Clustered Histone 8	Protein Coding
H2BU1	H2B.U Histone 1	Protein Coding
H3C15	H3 Clustered Histone 15	Protein Coding
H3C13	H3 Clustered Histone 13	Protein Coding
H4C15	H4 Clustered Histone 15	Protein Coding
H2AB1	H2A.B Variant Histone 1	Protein Coding
H2AC19	H2A Clustered Histone 19	Protein Coding
RNF103-CHMP3	RNF103-CHMP3 Readthrough	Protein Coding
LOC102724334	Histone H2B Type F-S-Like	Protein Coding
CAPN1	Calpain 1	Protein Coding
VIM	Vimentin	Protein Coding
JUN	Jun Proto-Oncogene, AP-1 Transcription Factor Subunit	Protein Coding
RIPK3	Receptor Interacting Serine/Threonine Kinase 3	Protein Coding
BRCC3	BRCA1/BRCA2-Containing Complex Subunit 3	Protein Coding
BHLHE40	Basic Helix-Loop-Helix Family Member E40	Protein Coding
BHLHE41	Basic Helix-Loop-Helix Family Member E41	Protein Coding
ALK	ALK Receptor Tyrosine Kinase	Protein Coding
CSNK1A1	Casein Kinase 1 Alpha 1	Protein Coding
BIRC3	Baculoviral IAP Repeat Containing 3	Protein Coding
TFAP2A	Transcription Factor AP-2 Alpha	Protein Coding
BIRC2	Baculoviral IAP Repeat Containing 2	Protein Coding
E2F4	E2F Transcription Factor 4	Protein Coding
UBE2D2	Ubiquitin Conjugating Enzyme E2 D2	Protein Coding
LY96	Lymphocyte Antigen 96	Protein Coding
GLMN	Glomulin, FKBP Associated Protein	Protein Coding
SUGT1	SGT1 Homolog, MIS12 Kinetochore Complex Assembly Cochaperone	Protein Coding
IRGM	Immunity Related GTPase M	Protein Coding
NLRP13	NLR Family Pyrin Domain Containing 13	Protein Coding
SCAF11	SR-Related CTD Associated Factor 11	Protein Coding
NINJ1	Ninjurin 1	Protein Coding
TUBB6	Tubulin Beta 6 Class V	Protein Coding
MYD88	MYD88 Innate Immune Signal Transduction Adaptor	Protein Coding
TLR8	Toll Like Receptor 8	Protein Coding
APAF1	Apoptotic Peptidase Activating Factor 1	Protein Coding
NOS1	Nitric Oxide Synthase 1	Protein Coding
NOS2	Nitric Oxide Synthase 2	Protein Coding
PKN2	Protein Kinase N2	Protein Coding
DPEP1	Dipeptidase 1	Protein Coding
CHMP1A	Charged Multivesicular Body Protein 1A	Protein Coding
PYDC2	Pyrin Domain Containing 2	Protein Coding
MUC20	Mucin 20, Cell Surface Associated	Protein Coding
ACE2	Angiotensin Converting Enzyme 2	Protein Coding
EGFR	Epidermal Growth Factor Receptor	Protein Coding
AKT1	AKT Serine/Threonine Kinase 1	Protein Coding
ATF6	Activating Transcription Factor 6	Protein Coding
CASP9	Caspase 9	Protein Coding
ORMDL3	ORMDL Sphingolipid Biosynthesis Regulator 3	Protein Coding
POP1	POP1 Homolog, Ribonuclease P/MRP Subunit	Protein Coding
MDM2	MDM2 Proto-Oncogene	Protein Coding
BTK	Bruton Tyrosine Kinase	Protein Coding
BCL2	BCL2 Apoptosis Regulator	Protein Coding
YWHAE	Tyrosine 3-Monooxygenase/Tryptophan 5-Monooxygenase Activation Protein Epsilon	Protein Coding
ANXA2	Annexin A2	Protein Coding
HSP90AA1	Heat Shock Protein 90 Alpha Family Class A Member 1	Protein Coding
HSP90AB1	Heat Shock Protein 90 Alpha Family Class B Member 1	Protein Coding
IL1RN	Interleukin 1 Receptor Antagonist	Protein Coding
RIPK1	Receptor Interacting Serine/Threonine Kinase 1	Protein Coding
IFIH1	Interferon Induced With Helicase C Domain 1	Protein Coding
IRAK3	Interleukin 1 Receptor Associated Kinase 3	Protein Coding
MELK	Maternal Embryonic Leucine Zipper Kinase	Protein Coding
NEDD4	NEDD4 E3 Ubiquitin Protein Ligase	Protein Coding
NFS1	NFS1 Cysteine Desulfurase	Protein Coding
YWHAZ	Tyrosine 3-Monooxygenase/Tryptophan 5-Monooxygenase Activation Protein Zeta	Protein Coding
BECN1	Beclin 1	Protein Coding
CD14	CD14 Molecule	Protein Coding
CHI3L1	Chitinase 3 Like 1	Protein Coding
STXBP2	Syntaxin Binding Protein 2	Protein Coding
TLR9	Toll Like Receptor 9	Protein Coding
UBE2D3	Ubiquitin Conjugating Enzyme E2 D3	Protein Coding
GSTO1	Glutathione S-Transferase Omega 1	Protein Coding
RAB5A	RAB5A, Member RAS Oncogene Family	Protein Coding
TNFSF13B	TNF Superfamily Member 13b	Protein Coding
ASIC1	Acid Sensing Ion Channel Subunit 1	Protein Coding
HUWE1	HECT, UBA And WWE Domain Containing E3 Ubiquitin Protein Ligase 1	Protein Coding
LRPPRC	Leucine Rich Pentatricopeptide Repeat Containing	Protein Coding
PANX1	Pannexin 1	Protein Coding
PDCD6IP	Programmed Cell Death 6 Interacting Protein	Protein Coding
USP24	Ubiquitin Specific Peptidase 24	Protein Coding
ATG7	Autophagy Related 7	Protein Coding
IL13	Interleukin 13	Protein Coding
CDC37	Cell Division Cycle 37, HSP90 Cochaperone	Protein Coding
ERP44	Endoplasmic Reticulum Protein 44	Protein Coding
IL18BP	Interleukin 18 Binding Protein	Protein Coding
TRPM2	Transient Receptor Potential Cation Channel Subfamily M Member 2	Protein Coding
VPS4B	Vacuolar Protein Sorting 4 Homolog B	Protein Coding
ATG3	Autophagy Related 3	Protein Coding
BST2	Bone Marrow Stromal Cell Antigen 2	Protein Coding
IL13RA2	Interleukin 13 Receptor Subunit Alpha 2	Protein Coding
LYST	Lysosomal Trafficking Regulator	Protein Coding
STXBP3	Syntaxin Binding Protein 3	Protein Coding
GPER1	G Protein-Coupled Estrogen Receptor 1	Protein Coding
NCR1	Natural Cytotoxicity Triggering Receptor 1	Protein Coding
VPS28	VPS28 Subunit Of ESCRT-I	Protein Coding
IL27	Interleukin 27	Protein Coding
CLEC5A	C-Type Lectin Domain Containing 5A	Protein Coding
SEC22B	SEC22 Homolog B, Vesicle Trafficking Protein	Protein Coding
SIGLEC14	Sialic Acid Binding Ig Like Lectin 14	Protein Coding
CGAS	Cyclic GMP-AMP Synthase	Protein Coding
