# Supplementary material for: Identification and diagnostic potential of pyroptosis-related genes in endometriosis: A novel bioinformatics analysis and validation
Source: PLoS One. 2026 Jun 9;21(6):e0350751. doi: 10.1371/journal.pone.0350751 (PMC13249155; doi:10.1371/journal.pone.0350751)
Supplement: S5 Table — This analysis yielded a network comprising 6 pyroptosis-related hub genes, 28 miRNAs, and 44 circRNAs. The resulting ceRNA network was constructed. (XLSX) [file pone.0350751.s005.xlsx]

## Sheet: Sheet1
mRNA	miRNA	circRNA
TNF	hsa-miR-149-5p	WNK1_hsa-circRNA1625				TableS5 ceRNA Network
NOD2	hsa-miR-17-5p	KATNAL1_hsa-circRNA10240
IL32	hsa-miR-19b-3p	ATXN1_hsa-circRNA14604				This analysis yielded a network comprising 6 pyroptosis-related hub genes, 28 miRNAs, and 44 circRNAs. The resulting ceRNA network was constructed
SERPINE1	hsa-miR-454-3p	LAMC1_hsa-circRNA655
SAMHD1	hsa-miR-301b	CNOT1_hsa-circRNA11117
HSD11B2	hsa-miR-93-5p	FBXO28_hsa-circRNA766
	hsa-miR-335-5p	DICER1_hsa-circRNA10577
	hsa-miR-320b	UBE3C_hsa-circRNA7333
	hsa-miR-320d	CDK19_hsa-circRNA14876
	hsa-miR-485-5p	NCKAP1_hsa-circRNA12804
	hsa-miR-323b-5p	MGEA5_hsa-circRNA9265
	hsa-miR-320c	AKAP11_hsa-circRNA2118
	hsa-miR-320a	LCOR_hsa-circRNA1046
	hsa-miR-329-3p	EFCAB14_hsa-circRNA8498
	hsa-miR-30e-5p	TP53INP1_hsa-circRNA15552
	hsa-miR-30c-5p	PCNX1_hsa-circRNA2354
	hsa-miR-30d-5p	CDK6_hsa-circRNA15202
	hsa-miR-30b-5p	CUX1_hsa-circRNA7202
	hsa-miR-148b-3p	MCL1_hsa-circRNA8709
	hsa-miR-19a-3p	MUC16_hsa-circRNA11966
	hsa-miR-301a-3p	TMBIM6_hsa-circRNA1763
	hsa-miR-181d-5p	SON_hsa-circRNA5141
	hsa-miR-25-3p	PRRC2C_hsa-circRNA620
	hsa-miR-18b-5p	CRTC3_hsa-circRNA2728
	hsa-miR-181c-5p	LUZP1_hsa-circRNA8354
	hsa-miR-34a-5p	SRRM2_hsa-circRNA2813
	hsa-miR-34c-5p	EIF4G1_hsa-circRNA5832
	hsa-miR-449a	IQGAP1_hsa-circRNA2727
		ANKRD52_hsa-circRNA9983
		FBN1_hsa-circRNA10710
		KDM7A_hsa-circRNA15343
		REEP4_hsa-circRNA15435
		SPAG7_hsa-circRNA11296
		DYNC1H1_hsa-circRNA2437
		ZNF12_hsa-circRNA15030
		ZNF780A_hsa-circRNA12198
		ZNF33B_hsa-circRNA9107
		SACS_hsa-circRNA10224
		ZNF700_hsa-circRNA3874
		DCAF7_hsa-circRNA3474
		MDM4_hsa-circRNA703
		KMT2D_hsa-circRNA9920
		ANKRD17_hsa-circRNA14030
		UBN2_hsa-circRNA7283
