# Supplementary material for: Identification and diagnostic potential of pyroptosis-related genes in endometriosis: A novel bioinformatics analysis and validation
Source: PLoS One. 2026 Jun 9;21(6):e0350751. doi: 10.1371/journal.pone.0350751 (PMC13249155; doi:10.1371/journal.pone.0350751)
Supplement: S6 Table — A TF-mRNA regulatory network was then constructed, encompassing 9 pyroptosis-related hub genes and 57 TFs. (XLSX) [file pone.0350751.s006.xlsx]

## Sheet: Sheet1
mRNA	TF
TNF	SPI1
NOD2	EBF1
TLR8	EGR1
IL32	LDB1
SERPINE1	MYB
SAMHD1	NCOR2
HSD11B2	NFKB1
GDF2	TBP
AGRP	TFAP2C
	CTCF
	FLI1
	NRF1
	KLF1
	HNF4A
	ATF2
	RELA
	CREB1
	RXRA
	MAX
	FOXA1
	MYC
	USF1
	FOXA2
	USF2
	TP63
	CEBPB
	E2F6
	BHLHE40
	NR2F1
	ERG
	NR2F2
	RUNX1
	CEBPA
	EZH2
	MNT
	MYCN
	GATA1
	TAL1
	GATA2
	BCL11A
	STAT5A
	TCF12
	ELF1
	GABPA
	ETS1
	KMT2A
	MITF
	BRD3
	ATF3
	ELK1
	ETV1
	MAZ
	SREBF1
	TFAP4
	WDR5
	YY1
	ZNF384
