# Supplementary material for: Identification and diagnostic potential of pyroptosis-related genes in endometriosis: A novel bioinformatics analysis and validation
Source: PLoS One. 2026 Jun 9;21(6):e0350751. doi: 10.1371/journal.pone.0350751 (PMC13249155; doi:10.1371/journal.pone.0350751)
Supplement: S7 Table — An mRNA-RBP regulatory network was subsequently constructed, comprising 9 pyroptosis-related hub genes and 21 RBPs. (XLSX) [file pone.0350751.s007.xlsx]

## Sheet: Sheet1
mRNA	RBP
TNF	FUS
NOD2	UPF1
TLR8	TLR8
IL32	eIF4AIII
SERPINE1	DGCR8
SAMHD1	PTB
HSD11B2	QKI
GDF2	TNRC6
AGRP	TIAL1
	HuR
	IGF2BP1
	IGF2BP2
	IGF2BP3
	FMRP
	FXR2
	LIN28A
	LIN28B
	FUS-mutant
	SFRS1
	U2AF65
	TIA1
