# Supplementary material for: Identification and diagnostic potential of pyroptosis-related genes in endometriosis: A novel bioinformatics analysis and validation
Source: PLoS One. 2026 Jun 9;21(6):e0350751. doi: 10.1371/journal.pone.0350751 (PMC13249155; doi:10.1371/journal.pone.0350751)
Supplement: S8 Table — A drug-mRNA regulatory network was constructed, encompassing 9 pyroptosis-related hub genes and 37 drugs or molecular compounds. (XLSX) [file pone.0350751.s008.xlsx]

## Sheet: Sheet1
mRNA	Drugs
TNF	Lipopolysaccharides
NOD2	Carbon Tetrachloride
TLR8	Particulate Matter
IL32	Ethanol
SERPINE1	Cisplatin
SAMHD1	bisphenol A
HSD11B2	Trinitrobenzenesulfonic Acid
GDF2	Tobacco Smoke Pollution
AGRP	Acetylmuramyl-Alanyl-Isoglutamine
	resiquimod
	Nickel
	Imiquimod
	Benzo(a)pyrene
	Tetrachlorodibenzodioxin
	(+)-JQ1 compound
	Acetaminophen
	Aflatoxin B1
	Oxygen
	Doxorubicin
	Cyclosporine
	Bezafibrate
	Valproic Acid
	methylmercuric chloride
	Ethinyl Estradiol
	Carbenoxolone
	Caffeine
	Dexamethasone
	sodium arsenate
	Dibutyl Phthalate
	Itraconazole
	Thiram
	Progesterone
	Colforsin
	Nanotubes, Carbon
	Testosterone
	Zinc Oxide
	Rosiglitazone
